# Supplementary material for: COXFA4L2 upregulation preserves residual cytochrome c oxidase activity in COXFA4-related Leigh-like encephalopathy
Source: Nat Commun. 2026 May 30;17:7026. doi: 10.1038/s41467-026-73455-9 (PMC13392013; doi:10.1038/s41467-026-73455-9)
Supplement: Supplementary file 4 — Source data [file 41467_2026_73455_MOESM4_ESM.xlsx]

## Sheet: Figure 3d
Figure 3d
anti-COXFA4
anti-GAPDH

## Sheet: Figure 3e
Figure 3e
anti-COXF4L2
anti-⍺-tubulin

## Sheet: Figure 3f
Figure 3f
anti-COXF4L2
anti-⍺-tubulin

## Sheet: Figure 3g
Figure 3g
anti-COXFA4L2

## Sheet: Figure 4a
Figure 4a
anti-NDUFS3
anti-MTCO1
anti-SDHA

## Sheet: Figure 4b
Figure 4b
anti-UQCRC2
anti-SDHA

## Sheet: Figure 4c
Figure 4c
anti-ATP5A
anti-SDHA

## Sheet: Figure 4e
Figure 4e
anti-⍺-tubulin
anti-VDAC

## Sheet: Figure 5a
Figure 5a

## Sheet: Figure 6a
Figure 6a
anti-VDAC
anti-COXFA4L2

[truncated: 19 more sheets: Figure 6c, Figure 7c, Figure 7d, Supp Figure 5a, Supp Figure 5b, Supp Figure 5c, Supp Figure 5d, Supp Figure 5e, Supp Figure 6a, Supp Figure 6c, Supp Figure 7a, Supp Figure 8a, Supp Figure 8b, Supp Figure 8d, Figure 3a and 3b, Figure 4f, Figure 4g, Figures 6b-d-e, Figure 7a,b,e]
